# Supplementary material for: A Rapid Gas-Chromatography/Mass-Spectrometry Technique for Determining Odour Activity Values of Volatile Compounds in Plant Proteins: Soy, and Allergen-Free Pea and Brown Rice Protein
Source: Molecules. 2021 Jul 5;26(13):4104. doi: 10.3390/molecules26134104 (PMC8271896; doi:10.3390/molecules26134104)
Supplement: Supplementary file 1 [file molecules-26-04104-s001.zip]

Archive with 1 entries (1 files):
- molecules-1266482-supplementary.pdf
